# Supplementary material for: Inhibition of tartrate-resistant acid phosphatase 5 can prevent cardiac fibrosis after myocardial infarction
Source: Mol Med. 2024 Jun 15;30:89. doi: 10.1186/s10020-024-00856-1 (PMC11179352; doi:10.1186/s10020-024-00856-1)
Supplement: Supplementary file 2 — Supplementary Material 2 [file 10020_2024_856_MOESM2_ESM.xls]

## Sheet: Sheet1
		LVIDd	LVIDs	FS	FS%(average)	EF%(average)
sham 1	Cardiac cycle 1	3.759	2.366	0.370577	37.8763	67.8763
	Cardiac cycle 2	3.781	2.287	0.395134
	Cardiac cycle 3	3.759	2.366	0.370577
sham 2	Cardiac cycle 1	3.926	2.433	0.380285	37.736	67.736
	Cardiac cycle 2	3.945	2.468	0.374398
	Cardiac cycle 3	3.964	2.468	0.377397
sham 3	Cardiac cycle 1	3.742	2.386	0.362373	36.2341	66.2341
	Cardiac cycle 2	3.741	2.387	0.361935
	Cardiac cycle 3	3.744	2.386	0.362714
sham 4	Cardiac cycle 1	3.597	2.199	0.388657	39.75	69.75
	Cardiac cycle 2	3.553	2.125	0.401914
	Cardiac cycle 3	3.523	2.107	0.40193
sham 5	Cardiac cycle 1	3.812	2.318	0.39192	39.5028	69.5028
	Cardiac cycle 2	3.828	2.318	0.394462
	Cardiac cycle 3	3.85	2.315	0.398701
sham 6	Cardiac cycle 1	3.736	2.579	0.30969	30.6132	60.6132
	Cardiac cycle 2	3.698	2.579	0.302596
	Cardiac cycle 3	3.698	2.566	0.306111
MI+Vehicle 1	Cardiac cycle 1	5.159	3.917	0.240744	24.2649	54.2649
	Cardiac cycle 2	5.178	3.917	0.24353
	Cardiac cycle 3	5.216	3.945	0.243673
MI+Vehicle2	Cardiac cycle 1	4.798	3.793	0.209462	20.9451	50.9451
	Cardiac cycle 2	4.787	3.793	0.207646
	Cardiac cycle 3	4.767	3.76	0.211244
MI+Vehicle3	Cardiac cycle 1	4.091	3.226	0.21144	20.642	50.642
	Cardiac cycle 2	4.094	3.262	0.203224
	Cardiac cycle 3	4.091	3.254	0.204595
MI+Vehicle4	Cardiac cycle 1	4.59	3.547	0.227233	23.0743	53.0743
	Cardiac cycle 2	4.628	3.546	0.233794
	Cardiac cycle 3	4.628	3.558	0.231201
MI+Vehicle5	Cardiac cycle 1	4.59	3.547	0.227233	22.7002	52.7002
	Cardiac cycle 2	4.628	3.547	0.233578
	Cardiac cycle 3	4.628	3.566	0.229473
MI+Vehicle6	Cardiac cycle 1	3.888	2.953	0.240484	25.0454	55.0454
	Cardiac cycle 2	3.907	2.899	0.257998
	Cardiac cycle 3	3.907	2.919	0.252879
MI+L 1	Cardiac cycle 1	3.698	2.579	0.302596	30.2533	60.2533
	Cardiac cycle 2	3.696	2.579	0.302219
	Cardiac cycle 3	3.699	2.579	0.302785
MI+L 2	Cardiac cycle 1	3.298	2.374	0.28017	28.5831	58.5831
	Cardiac cycle 2	3.365	2.381	0.292422
	Cardiac cycle 3	3.338	2.387	0.284901
MI+L 3	Cardiac cycle 1	4.893	3.528	0.27897	28.1946	58.1946
	Cardiac cycle 2	4.95	3.566	0.279596
	Cardiac cycle 3	4.95	3.528	0.287273
MI+L 4	Cardiac cycle 1	4.777	3.547	0.257484	25.7768	55.7768
	Cardiac cycle 2	4.741	3.547	0.251846
	Cardiac cycle 3	4.777	3.516	0.263973
MI+L 5	Cardiac cycle 1	4.988	4.191	0.159783	15.9917	45.9917
	Cardiac cycle 2	4.95	4.189	0.153737
	Cardiac cycle 3	4.969	4.143	0.166231
MI+L 6	Cardiac cycle 1	4.078	2.978	0.26974	26.9077	56.9077
	Cardiac cycle 2	4.079	2.977	0.270164
	Cardiac cycle 3	4.04	2.96	0.267327
MI+H 1	Cardiac cycle 1	3.338	2.22	0.334931	34.065	64.065
	Cardiac cycle 2	3.395	2.22	0.346097
	Cardiac cycle 3	3.338	2.2	0.340923
MI+H 2	Cardiac cycle 1	3.812	2.576	0.324239	32.4816	62.4816
	Cardiac cycle 2	3.812	2.564	0.327387
	Cardiac cycle 3	3.869	2.62	0.322822
MI+H 3	Cardiac cycle 1	3.698	2.428	0.343429	34.0568	64.0568
	Cardiac cycle 2	3.698	2.409	0.348567
	Cardiac cycle 3	3.679	2.466	0.329709
MI+H 4	Cardiac cycle 1	5.121	3.869	0.244483	24.3838	54.3838
	Cardiac cycle 2	5.121	3.85	0.248194
	Cardiac cycle 3	5.083	3.869	0.238835
MI+H 5	Cardiac cycle 1	4.362	3.186	0.269601	26.8134	56.8134
	Cardiac cycle 2	4.343	3.205	0.262031
	Cardiac cycle 3	4.381	3.186	0.272769
MI+H 6	Cardiac cycle 1	3.869	2.295	0.406823	40.0216	70.0216
	Cardiac cycle 2	3.85	2.295	0.403896
	Cardiac cycle 3	3.793	2.314	0.389929
